# Supplementary material for: Evaluating and Improving Neonatal Gentamicin Pharmacokinetic Models Using Aggregated Routine Clinical Care Data
Source: Pharmaceutics. 2022 Sep 30;14(10):2089. doi: 10.3390/pharmaceutics14102089 (PMC9609639; doi:10.3390/pharmaceutics14102089)
Supplement: Supplementary file 1 [file pharmaceutics-14-02089-s001.zip]

Archive with 1 entries (1 files):
- pharmaceutics-1854755-supplementary.pdf
